# Supplementary material for: Social support and technophobia in older patients with coronary heart disease: The mediating roles of eHealth literacy and healthcare technology self-efficacy
Source: PLoS One. 2025 Jun 4;20(6):e0325202. doi: 10.1371/journal.pone.0325202 (PMC12136290; doi:10.1371/journal.pone.0325202)
Supplement: S1 File — (XLSX) [file pone.0325202.s001.xlsx]

## Sheet: S1 File
gender	age	Residence	Marital status	Work status	Educational level	Family monthly income(RMB)	Type of residence	TA1	TA2	TA3	TA4	TA5	TA6	TA7	TA8	TA9	TA10	TA11	TA12	TA13	HTSE1	HTSE2	HTSE3	HTSE4	HTSE5	HTSE6	HTSE7	HTSE8	HTSE9	HTSE10	HTSE11	HTSE12	SSRS1	SSRS2	SSRS3	SSRS4	SSRS5	SSRS6	SSRS7	SSRS8	SSRS9	SSRS10	eHEALS1	eHEALS2	eHEALS3	eHEALS4	eHEALS5	eHEALS6	eHEALS7
2	1	1	1	2	1	1	2	4	4	4	5	5	2	2	3	4	3	2	1	2	1	2	2	4	2	3	1	4	2	2	1	2	3	4	3	3	14	2	2	4	4	2	1	1	2	1	1	2	2
1	2	1	1	3	1	2	2	4	4	5	5	4	2	3	1	4	2	2	2	1	2	2	4	4	2	1	1	4	1	2	2	1	3	4	4	2	14	3	3	2	4	2	1	1	2	1	1	1	2
1	2	1	1	3	2	2	2	2	2	2	3	2	2	2	2	2	1	2	2	2	4	4	4	2	4	4	4	2	2	2	2	2	2	4	1	1	14	2	2	2	4	3	2	2	4	2	2	5	5
2	1	1	1	1	2	2	2	4	4	4	2	4	2	2	2	4	2	2	2	2	2	2	2	5	2	2	2	5	1	2	2	2	3	4	4	4	15	4	4	4	4	1	2	2	2	2	2	2	2
1	1	1	1	1	2	1	2	2	2	2	2	2	2	2	2	2	2	4	4	4	4	4	4	4	4	2	4	2	2	2	2	2	3	4	3	3	19	2	2	2	3	2	4	4	2	4	4	4	4
1	2	1	1	2	1	1	2	5	4	4	4	5	4	4	3	4	3	4	4	4	2	2	2	5	2	2	2	5	1	2	1	1	2	4	1	1	15	2	2	2	3	1	1	1	1	1	1	1	1
1	1	1	1	3	5	2	2	1	1	2	1	2	2	2	1	2	2	4	4	2	5	4	5	2	4	4	4	2	4	4	4	4	3	4	3	4	16	4	4	4	4	3	4	2	4	2	4	2	2
2	1	1	1	1	5	3	4	1	2	1	1	2	1	1	2	2	1	1	1	1	5	4	5	1	4	5	5	2	5	4	5	4	3	4	4	4	19	4	4	4	4	4	5	4	4	4	2	2	2
1	1	1	1	3	2	1	2	5	5	5	4	4	4	4	4	5	4	2	4	4	1	2	2	4	1	1	1	4	1	1	1	1	2	4	1	1	15	2	2	3	3	2	1	1	1	1	1	1	1
1	2	1	1	1	5	3	2	1	4	4	2	4	4	4	1	4	2	4	4	4	4	4	4	4	4	2	4	4	4	4	4	4	3	4	3	2	15	2	2	4	3	2	5	4	4	4	4	5	5
1	2	1	1	1	5	3	2	2	2	2	3	2	2	1	2	4	2	2	2	2	4	4	4	4	4	2	3	4	2	3	2	2	3	4	2	2	13	2	2	2	3	2	4	4	4	4	4	4	4
1	1	1	1	2	2	2	2	4	4	4	2	2	2	3	3	4	4	2	2	2	4	4	4	4	4	1	4	4	2	2	2	2	2	4	1	1	16	2	2	4	4	3	2	2	4	2	2	2	2
2	2	1	1	2	1	2	2	5	5	5	5	5	5	3	3	4	4	2	2	1	2	2	1	5	1	2	2	5	1	2	2	2	2	4	1	1	13	2	2	3	3	2	1	1	1	1	1	2	2
2	2	1	1	1	3	3	2	1	4	2	1	2	2	2	1	2	2	1	1	1	4	4	4	2	4	4	5	2	5	4	4	4	3	4	4	4	16	3	3	4	4	3	4	4	4	5	3	4	4
2	2	1	2	2	2	1	1	2	2	4	2	4	2	2	2	4	2	2	2	2	4	4	4	4	2	2	4	4	2	2	1	2	2	1	4	2	13	1	1	2	3	2	4	4	4	2	2	2	2
1	2	1	1	1	5	3	2	1	4	2	2	3	3	2	1	4	2	2	2	2	4	4	5	5	4	2	4	2	2	4	4	2	3	4	4	4	19	4	4	4	4	3	4	4	4	4	4	5	5
2	1	1	1	3	3	2	3	2	2	2	1	2	2	2	2	4	2	2	2	1	2	2	3	4	2	2	2	4	1	2	2	2	2	4	1	4	15	3	3	2	2	1	4	4	4	2	4	2	3
2	2	1	1	3	2	3	4	1	4	4	4	4	2	2	2	5	2	2	2	2	2	2	1	4	2	2	2	5	1	2	2	2	2	4	4	3	18	3	3	4	3	2	2	1	2	2	2	1	1
1	2	1	1	3	4	3	2	2	3	2	1	2	2	2	2	4	2	2	2	1	4	4	4	4	2	2	2	5	1	2	2	2	2	4	2	3	14	3	3	2	2	2	4	4	4	4	3	2	2
2	1	1	1	2	2	2	2	4	4	5	4	4	2	2	1	4	4	2	2	2	2	2	2	4	1	2	2	4	1	1	1	2	3	4	3	2	18	2	2	4	3	2	1	1	1	1	1	2	1
1	2	1	1	3	1	2	2	5	5	5	5	5	3	3	2	4	3	2	4	4	2	2	2	5	2	1	1	4	1	1	1	1	2	4	1	1	13	2	2	2	2	2	1	1	1	1	1	1	1
1	2	1	1	3	2	3	2	5	5	5	4	4	3	3	2	5	5	2	2	2	2	2	2	5	1	2	1	5	1	2	1	1	3	4	4	4	16	2	2	4	3	2	1	1	1	1	1	1	1
1	1	1	1	2	3	1	2	2	2	4	4	4	3	3	4	4	2	4	4	4	4	4	4	4	4	2	4	4	4	4	4	4	2	4	3	3	15	2	2	4	3	2	4	2	4	4	4	2	2
2	1	1	1	3	3	2	2	1	2	2	3	3	4	4	2	3	3	1	1	1	4	4	4	4	4	2	4	2	4	4	4	4	3	4	4	3	15	3	3	4	4	3	4	4	4	2	4	4	4
1	1	1	1	1	5	2	2	5	4	4	4	4	2	2	2	2	1	4	4	4	2	2	1	5	2	1	1	4	1	2	2	2	2	4	1	1	15	2	2	2	3	1	1	1	1	1	1	1	1
2	1	1	1	3	2	1	2	2	2	2	1	2	2	2	1	4	2	2	2	1	4	4	4	5	4	2	3	4	4	4	3	4	3	4	4	4	16	4	4	4	4	3	4	4	4	4	5	4	4
1	2	2	1	2	2	1	2	5	4	5	4	5	2	1	1	5	2	2	1	1	1	2	3	5	2	2	1	4	2	2	2	2	2	4	2	1	14	2	2	2	3	2	1	1	1	1	1	1	1
1	1	1	1	3	5	3	2	1	1	1	1	1	2	2	3	3	3	4	4	2	5	5	5	1	5	5	5	1	5	5	5	5	4	4	4	4	16	4	4	4	4	4	5	5	5	5	4	4	4
1	2	2	1	3	3	2	2	1	2	2	1	2	1	1	1	1	1	4	4	2	5	4	4	2	4	4	4	2	5	4	5	5	3	4	4	3	16	4	4	4	4	3	4	4	4	4	4	3	3
2	1	2	1	3	2	2	2	5	5	5	5	5	3	3	3	3	2	2	1	1	1	1	1	5	1	2	1	5	1	2	1	1	2	4	4	1	15	2	2	4	3	2	1	1	1	1	1	1	1
2	1	2	1	2	3	2	2	2	1	1	1	2	2	2	1	2	2	2	1	1	4	4	4	2	4	2	4	4	4	4	4	4	3	4	4	3	16	4	4	4	4	3	4	4	4	4	4	4	2
1	2	2	1	2	1	1	2	5	5	5	5	5	3	3	3	4	1	4	4	4	1	1	1	4	1	2	1	5	1	2	1	1	3	4	4	1	11	2	2	2	2	2	1	1	1	1	1	1	1
2	1	2	1	2	2	2	4	4	4	5	4	5	2	1	1	5	2	2	2	1	2	2	1	5	2	1	1	4	2	2	2	1	2	4	2	1	14	2	2	2	2	1	1	1	1	2	1	1	1
2	1	2	1	2	2	1	2	4	5	5	5	5	3	3	3	4	3	2	1	1	2	2	2	5	1	2	1	5	1	1	2	1	3	4	4	1	16	3	3	4	3	3	2	1	2	2	1	1	1
1	1	2	1	2	2	2	2	5	5	5	5	5	4	4	4	3	2	2	3	3	1	1	1	5	1	2	1	5	1	2	1	1	2	4	4	1	15	2	2	4	2	2	1	1	2	1	2	1	1
2	1	2	1	2	2	1	2	5	5	5	4	5	4	4	3	5	4	5	4	3	1	1	2	5	2	1	2	4	1	2	1	1	2	4	2	1	14	2	2	2	2	2	1	1	1	2	1	1	1
1	2	1	1	1	3	2	2	4	4	4	2	2	3	3	3	2	1	2	4	2	2	2	3	4	1	2	2	4	1	2	1	1	2	4	1	1	13	2	2	2	2	1	2	1	2	2	1	1	1
2	1	1	1	1	3	2	2	2	2	2	1	2	2	2	2	4	2	5	5	4	4	4	4	5	4	4	4	2	4	4	4	4	3	4	4	2	16	4	4	4	4	3	4	2	4	4	2	2	2
2	1	2	2	2	1	1	1	4	4	4	4	4	3	3	3	5	3	3	3	3	1	1	1	5	1	2	1	5	1	3	1	1	1	1	1	1	11	1	1	2	2	1	1	1	1	1	1	1	1
1	1	2	1	2	2	2	4	5	4	5	4	5	5	5	4	4	5	4	4	4	1	1	1	4	1	1	1	4	1	2	1	1	3	4	4	4	16	4	4	4	4	3	1	1	1	1	1	1	1
1	1	1	1	1	4	3	2	1	2	2	1	2	2	2	2	2	1	4	4	2	4	4	4	4	4	4	4	2	5	4	4	4	2	4	4	2	16	5	5	4	4	3	4	2	4	4	2	2	2
2	1	2	1	2	1	1	2	5	5	5	4	5	3	3	3	4	2	2	1	1	2	1	2	4	1	1	1	4	1	4	1	1	2	4	2	1	15	2	2	2	3	2	1	1	1	1	1	1	1
1	1	2	1	1	1	1	2	5	5	5	4	5	2	2	1	5	1	1	1	1	1	1	2	5	2	2	1	5	1	1	1	1	2	4	2	1	15	2	2	3	3	2	1	1	1	1	2	1	2
1	1	1	1	2	2	2	2	4	4	4	4	4	2	2	1	4	4	5	5	4	1	2	1	4	2	1	2	5	2	1	1	1	2	4	3	2	13	2	2	2	2	2	1	1	2	2	1	3	3
2	1	1	1	3	2	2	4	1	1	1	1	2	3	3	2	1	2	1	1	1	5	4	4	1	4	4	5	2	5	2	4	4	3	4	4	4	19	6	6	4	4	4	4	4	4	5	4	4	4
1	1	2	1	1	1	2	2	4	5	5	4	5	4	4	2	5	3	5	5	4	2	2	1	5	2	2	1	5	1	2	2	2	2	4	3	2	16	3	3	2	2	2	1	1	1	1	1	2	2
2	1	2	1	1	1	2	2	4	5	5	4	5	3	3	2	5	3	5	5	4	2	2	1	5	2	2	1	5	1	2	2	2	2	4	3	2	16	2	2	2	2	2	1	1	1	1	1	2	2
1	2	1	2	1	4	2	1	2	2	3	1	1	1	1	1	2	2	1	1	1	5	4	5	1	2	5	5	1	5	5	4	4	3	1	4	3	12	5	5	4	4	4	5	4	5	5	5	4	4
1	1	1	1	1	5	2	2	2	1	1	2	1	2	2	1	2	2	2	2	2	4	4	5	2	5	4	4	2	5	4	4	4	3	4	4	3	16	4	4	4	4	3	5	4	4	4	5	4	4
2	2	1	2	1	1	1	1	4	4	5	4	4	5	4	2	5	3	4	4	4	2	2	1	5	2	2	2	5	1	2	2	1	2	1	4	4	11	2	2	4	3	2	1	2	2	1	1	1	1
1	1	2	1	3	2	1	2	2	2	1	4	4	2	2	2	4	2	4	4	4	4	4	4	4	2	2	1	2	2	2	2	2	2	4	1	1	14	2	2	2	2	1	1	1	2	1	1	2	2
1	2	2	1	2	1	2	2	2	3	3	2	2	2	2	2	4	4	5	5	5	4	4	5	4	4	1	4	4	5	2	4	4	3	4	4	4	14	3	3	4	4	2	2	2	2	2	1	1	1
1	2	2	1	2	1	1	2	5	5	5	4	5	3	3	1	5	4	5	5	5	1	2	1	5	2	2	1	5	1	2	2	1	2	4	3	2	13	2	2	2	2	2	1	1	1	1	1	1	1
1	1	1	1	1	4	3	2	1	2	2	1	2	2	1	1	4	4	5	5	4	5	4	5	4	4	4	4	2	5	2	4	4	3	4	4	4	14	3	3	1	2	2	5	4	4	5	4	5	5
2	1	2	1	3	3	1	2	4	5	5	4	5	2	2	1	4	4	4	4	4	1	2	1	4	2	1	1	4	1	2	2	1	2	4	2	1	12	2	2	2	2	1	1	2	2	1	1	2	2
1	2	1	1	3	4	3	2	2	2	2	2	2	1	1	2	1	2	4	4	4	5	4	4	2	4	4	5	2	5	4	5	4	3	4	4	1	17	4	4	4	3	2	4	3	4	4	3	4	2
1	1	1	1	3	2	2	2	2	3	3	1	1	3	3	1	2	1	5	5	5	4	4	4	2	4	4	4	1	4	4	4	4	4	4	4	4	18	5	5	4	4	3	5	3	4	4	4	4	5
1	1	1	1	3	2	2	2	5	5	5	4	5	5	5	3	4	5	4	4	4	1	1	1	5	1	2	2	5	1	1	1	1	1	4	1	1	13	2	2	1	2	1	1	1	1	1	1	1	1
1	1	1	1	1	5	2	4	2	1	1	2	2	1	3	1	2	1	4	5	4	4	4	5	4	5	4	4	2	5	2	4	5	3	4	2	2	15	2	2	4	4	3	4	4	2	2	2	4	4
2	1	2	1	2	2	2	4	4	4	5	4	4	2	2	3	5	2	4	5	4	1	2	2	5	2	1	2	5	1	2	1	1	2	4	2	1	14	2	2	2	2	2	1	1	2	1	1	1	1
2	2	2	2	2	2	1	1	4	5	5	4	5	2	2	3	4	4	4	4	4	1	1	2	5	1	1	2	5	1	2	1	1	2	1	4	1	12	2	2	4	3	2	1	1	1	1	1	2	1
1	1	2	1	3	2	2	2	5	5	5	4	5	4	1	1	5	4	5	5	4	2	2	1	4	1	2	2	5	2	2	2	2	2	4	2	1	14	2	2	2	2	2	1	1	1	1	1	1	1
2	2	2	1	1	3	3	4	1	2	2	1	2	2	3	3	4	1	2	2	1	4	4	5	2	5	4	4	2	5	4	4	4	3	4	4	2	16	5	5	4	4	3	4	2	4	5	2	4	4
2	1	2	1	2	2	2	2	2	4	4	2	4	2	1	1	5	4	5	5	4	4	4	4	4	4	2	4	4	5	4	4	4	3	4	2	2	16	4	4	2	3	2	4	2	4	4	2	4	2
1	2	2	1	2	1	2	2	5	5	5	5	5	1	4	3	3	1	2	2	2	1	1	1	5	1	2	1	5	1	1	1	1	2	4	2	2	11	2	2	2	2	1	1	1	1	1	1	1	1
2	2	1	1	3	1	2	2	2	3	3	2	2	2	2	1	1	2	3	3	3	4	4	5	1	4	4	4	2	4	4	4	4	3	4	4	2	16	4	4	4	4	2	2	1	2	2	1	1	1
1	2	1	1	3	2	2	2	4	5	5	5	5	5	5	5	4	2	2	2	2	1	1	1	4	1	1	1	4	1	2	2	1	2	4	4	2	16	4	4	2	2	2	1	1	1	1	1	1	1
1	1	1	1	3	4	3	2	1	2	2	1	2	2	2	2	4	2	4	4	2	4	4	4	5	2	2	4	4	4	4	4	4	3	4	4	2	16	4	4	4	4	2	4	2	4	4	2	2	2
1	1	2	1	2	2	2	2	5	5	5	4	5	2	1	1	4	4	2	1	1	1	1	1	4	1	2	1	5	1	2	1	1	2	4	2	2	14	2	2	2	2	1	1	1	1	1	1	1	1
2	1	1	1	1	4	3	4	4	5	5	4	5	4	2	1	4	4	5	4	4	2	2	2	5	2	2	2	4	1	2	1	1	2	4	4	2	15	3	3	2	2	2	4	2	4	4	2	2	2
2	2	2	1	2	1	2	2	5	5	5	5	5	2	1	4	5	4	1	1	1	1	1	1	5	1	1	1	5	1	1	1	1	2	4	2	1	16	2	2	2	2	1	1	1	1	1	1	1	1
1	1	2	1	2	1	2	4	5	5	5	4	5	2	2	2	4	4	3	3	3	1	2	2	4	2	2	1	4	1	1	1	1	2	4	2	1	15	2	2	2	3	2	2	1	2	1	1	1	1
2	1	2	1	2	1	2	4	5	5	4	5	5	4	3	3	4	2	2	2	2	1	1	2	5	2	2	1	4	1	1	1	1	2	4	2	1	14	2	2	2	2	2	1	1	1	2	1	1	1
1	1	1	1	1	5	3	4	4	5	5	4	4	2	2	2	4	3	2	2	2	2	2	3	4	1	2	2	4	2	2	2	2	2	4	2	2	13	2	2	2	2	1	4	2	4	2	2	2	2
1	1	1	1	3	2	3	2	1	3	3	1	1	2	2	3	3	3	2	2	2	5	5	5	1	5	5	5	1	5	5	5	5	3	4	4	4	16	5	5	4	4	3	5	5	5	5	5	4	4
2	1	2	1	2	1	1	2	5	5	5	5	5	2	2	2	5	2	4	4	4	1	1	2	5	1	1	1	4	1	2	1	1	2	4	2	1	15	2	2	2	2	1	1	1	1	1	1	1	1
1	1	1	1	1	4	3	2	1	3	3	1	1	2	2	1	1	1	4	4	4	5	5	4	2	5	4	5	2	5	5	5	5	3	4	3	4	16	6	6	4	4	3	5	4	5	5	4	4	4
1	1	1	1	3	5	3	2	4	5	5	4	5	4	4	3	4	4	3	3	3	2	2	2	5	2	2	2	5	1	2	2	2	2	4	2	2	14	4	4	4	4	2	4	2	4	3	2	2	2
2	2	1	1	2	5	3	2	1	2	2	1	2	1	1	2	2	2	4	4	4	5	5	5	5	5	5	5	1	5	5	5	5	4	4	2	4	16	6	6	4	4	4	5	5	5	5	5	5	5
2	2	2	1	2	1	2	2	5	5	5	5	5	4	3	4	5	4	4	4	4	1	1	1	5	1	2	1	4	1	2	1	1	1	4	1	1	13	2	2	2	2	1	1	1	1	1	1	1	1
1	1	2	1	2	1	2	2	5	5	5	4	5	4	1	1	4	4	3	3	3	1	1	2	4	1	2	1	4	1	2	1	1	2	4	2	1	13	2	2	2	2	1	1	1	1	1	1	1	1
1	1	2	1	2	3	2	2	5	5	5	5	5	2	3	3	2	1	4	4	4	1	1	2	4	1	2	1	4	1	2	1	1	2	4	2	2	10	1	1	2	3	1	1	1	1	1	1	1	1
2	2	2	1	2	2	2	2	2	2	2	2	2	3	3	3	2	2	4	4	4	4	4	4	4	4	4	4	2	4	4	4	4	2	4	4	2	14	3	3	4	4	2	5	4	4	5	4	4	4
1	1	2	1	3	3	3	2	1	2	2	1	3	3	1	1	1	1	4	4	4	5	5	5	1	5	5	5	1	5	5	5	5	3	4	1	4	16	4	4	4	4	3	5	4	5	5	4	4	4
1	2	2	1	2	1	2	2	5	5	5	5	5	3	3	1	2	2	5	5	5	2	1	2	5	1	2	1	5	2	2	1	1	2	4	2	1	14	2	2	2	2	1	1	1	1	2	1	4	2
1	2	2	1	2	2	2	2	4	5	5	4	4	4	4	4	4	2	2	2	2	2	2	2	5	2	1	1	4	1	2	2	1	2	4	2	2	15	2	2	2	2	1	4	2	3	4	2	2	2
1	2	2	1	2	2	1	2	5	5	5	5	5	3	3	4	5	4	1	1	1	1	1	1	5	1	1	1	5	1	2	1	1	2	4	1	1	13	2	2	2	2	2	1	1	1	1	1	1	1
2	2	1	1	3	3	2	2	2	3	3	2	2	1	1	1	4	2	1	1	1	4	4	4	4	4	2	4	2	4	4	4	4	3	4	4	2	16	4	4	4	4	2	4	2	4	4	2	2	2
2	1	2	1	2	1	2	2	4	5	5	4	5	3	1	1	5	4	2	2	2	2	2	2	5	2	2	1	4	1	2	2	2	2	4	2	1	14	2	2	2	2	2	1	1	1	1	1	1	1
2	2	1	1	3	3	3	2	2	2	2	1	2	2	2	1	2	1	3	3	3	4	4	4	4	4	4	4	2	4	4	4	4	2	4	4	2	15	3	3	2	2	2	4	4	4	4	4	5	5
2	2	1	1	3	2	2	2	5	3	3	5	5	4	4	4	3	3	4	4	4	1	1	1	5	1	2	1	5	1	2	1	1	3	4	4	2	13	2	2	4	4	1	1	1	1	1	1	1	1
2	1	1	1	3	2	2	2	5	5	5	5	5	1	1	1	5	1	3	3	3	1	1	2	5	1	2	1	5	1	2	1	1	2	4	2	2	14	2	2	4	4	2	1	1	1	1	1	1	1
1	2	1	1	1	3	3	4	1	2	2	1	1	5	5	4	1	2	5	5	5	5	5	5	1	5	4	5	1	5	5	5	5	4	4	4	4	16	5	5	4	4	3	5	5	5	5	5	4	4
2	2	2	1	3	2	2	4	5	5	5	4	5	2	1	2	4	1	4	4	4	1	1	2	5	2	2	1	4	1	2	2	1	2	4	2	1	14	2	2	2	3	2	1	1	1	1	1	1	1
1	2	1	1	3	3	3	2	1	2	2	1	1	1	1	1	1	1	4	4	4	5	5	5	1	5	4	5	1	5	5	5	5	4	4	4	2	16	4	4	4	4	3	5	5	5	5	5	4	2
2	2	2	1	3	2	2	2	4	4	4	5	5	1	3	3	5	2	2	2	1	1	1	1	5	1	2	1	5	1	2	1	1	2	4	1	1	13	2	2	2	2	1	1	1	1	1	1	1	1
1	1	2	2	3	1	1	1	2	2	2	2	2	1	1	1	2	1	4	4	4	4	4	4	2	4	4	5	2	4	5	4	4	3	1	4	1	13	3	3	4	4	2	4	2	4	4	2	2	2
2	1	2	1	2	2	2	2	4	5	5	4	5	2	2	3	4	2	5	4	4	2	2	2	5	2	2	1	4	1	2	2	2	2	4	2	2	14	2	2	2	3	2	2	1	2	2	1	1	1
1	1	2	1	3	1	2	2	4	4	4	4	4	3	4	4	3	3	2	2	2	2	2	2	4	1	2	1	4	1	2	2	2	2	4	4	1	14	3	3	4	4	2	1	1	1	1	1	1	1
2	1	1	1	1	4	3	4	1	2	2	1	2	1	1	1	2	1	5	5	4	4	4	4	4	4	2	2	2	4	4	4	4	3	4	4	2	15	5	5	4	4	2	4	2	4	4	2	4	2
1	2	2	1	2	1	1	2	5	5	5	5	5	1	2	2	4	1	2	2	2	1	1	1	5	1	1	1	4	1	1	1	1	2	4	1	1	14	2	2	2	3	1	1	1	2	2	1	1	1
1	1	2	1	2	2	2	2	5	5	5	5	5	3	3	3	3	3	1	1	1	1	1	1	5	1	1	1	4	1	1	1	1	2	4	2	1	13	2	2	2	3	1	1	1	1	1	1	1	1
2	1	2	1	3	2	2	4	2	2	2	2	2	1	1	1	1	1	2	2	2	4	4	4	4	4	4	4	4	2	2	2	2	2	4	2	1	15	3	3	2	3	2	4	2	4	4	2	4	3
1	1	1	1	3	2	3	2	1	2	2	1	2	1	1	1	1	1	4	4	4	4	4	4	4	4	4	4	2	4	4	4	4	3	4	2	2	15	4	4	4	4	2	4	2	4	4	3	4	2
2	1	2	1	2	1	2	2	4	5	5	4	4	2	2	3	3	3	5	5	5	2	2	2	4	2	1	2	4	2	2	2	2	3	4	2	1	15	3	3	2	3	2	2	1	2	2	1	1	1
1	1	2	1	3	2	2	4	4	4	4	4	4	2	3	3	4	1	1	1	1	1	2	2	5	2	1	1	4	1	2	1	1	2	4	2	1	13	2	2	2	2	1	1	1	1	1	1	1	1
1	2	2	1	2	1	1	2	5	5	5	5	5	2	2	3	3	2	4	4	4	1	1	1	5	1	1	1	5	1	2	1	1	1	4	2	2	14	2	2	2	3	1	1	1	1	1	1	1	1
2	1	1	1	3	1	2	2	4	4	5	4	5	1	1	1	1	1	3	3	3	1	1	2	5	1	1	1	4	1	2	1	1	1	4	2	1	13	2	2	2	2	1	1	1	1	1	1	1	1
1	2	2	2	2	1	2	3	5	5	5	5	5	1	2	2	1	2	1	1	1	1	1	1	5	1	1	1	4	1	1	1	1	1	4	1	1	10	2	2	2	3	1	1	1	1	1	1	1	1
1	1	2	1	2	1	2	4	5	5	5	5	5	4	3	3	4	5	4	4	4	1	1	1	5	1	1	1	4	1	2	1	1	2	4	2	1	15	2	2	2	3	2	2	1	2	2	1	2	2
1	1	2	1	2	1	2	2	4	4	4	4	4	4	2	1	4	2	1	1	1	1	1	2	4	1	1	2	5	1	2	1	1	3	4	4	2	14	4	4	4	4	2	1	1	1	1	1	1	1
1	2	2	1	3	2	2	2	5	5	5	5	5	1	2	1	2	1	2	2	1	1	1	1	5	1	1	2	5	2	2	1	1	3	4	2	1	16	3	3	4	4	2	1	1	1	1	1	1	1
1	2	1	1	3	5	3	2	5	5	5	4	5	3	3	3	3	2	4	4	4	1	1	1	5	1	1	1	5	1	1	1	1	2	4	1	2	12	4	4	2	2	2	1	1	1	1	1	1	1
2	2	1	1	1	2	3	2	5	5	5	5	5	2	2	2	1	1	2	3	3	1	1	1	5	1	1	1	5	1	1	1	1	2	4	1	1	11	2	2	2	3	1	1	1	1	1	1	1	1
2	1	1	2	2	2	2	2	5	5	5	5	5	3	2	3	1	2	1	1	1	2	2	2	5	2	1	2	4	1	2	1	1	2	4	2	1	14	2	2	2	4	2	2	1	2	2	1	1	1
1	2	1	1	3	4	3	4	4	5	5	4	5	2	4	2	3	3	2	1	2	2	2	2	5	2	2	2	4	2	2	1	1	2	4	4	2	15	3	3	2	3	2	1	1	1	1	1	1	1
1	1	1	1	3	3	3	2	5	5	5	4	5	2	2	2	4	2	1	1	1	2	2	2	5	2	1	1	4	1	2	1	1	2	4	2	2	14	3	3	2	3	2	2	1	2	1	1	1	1
1	2	2	1	2	1	2	2	2	2	2	1	2	2	2	2	2	2	1	1	1	4	4	5	2	4	4	4	2	4	4	4	4	3	4	4	2	15	4	4	4	4	2	4	2	4	2	2	1	1
2	2	2	1	2	1	2	2	5	5	5	5	5	2	3	2	5	2	3	3	3	1	1	1	5	1	2	1	4	1	2	1	1	2	4	2	2	14	2	2	2	3	1	1	1	1	1	1	1	1
2	2	1	1	1	3	3	2	1	3	3	1	1	1	1	1	1	1	2	1	1	5	5	5	2	5	5	5	2	5	4	5	5	3	4	4	4	15	6	6	4	4	3	5	5	5	5	5	4	4
1	1	1	1	1	4	3	2	1	1	1	1	1	1	1	1	1	1	2	2	1	5	5	5	2	5	5	5	1	5	5	5	5	3	4	4	2	16	5	5	4	4	2	5	5	5	5	5	4	4
1	2	1	1	2	2	1	2	4	5	5	4	5	3	3	2	2	1	2	2	2	2	2	2	4	1	2	2	4	2	3	2	2	2	4	2	1	15	2	2	2	4	1	1	1	1	1	1	2	1
1	1	1	1	3	2	3	2	1	2	2	1	2	1	1	1	1	1	1	1	1	4	4	4	4	4	4	4	2	4	4	4	4	3	4	2	2	16	4	4	4	3	2	2	1	2	2	1	1	1
1	1	2	1	2	1	2	2	2	2	2	2	2	1	1	1	4	4	2	1	1	4	4	4	4	4	2	2	4	4	4	4	4	3	4	4	2	15	4	4	4	4	2	4	4	4	4	4	3	3
1	2	2	1	2	1	1	2	5	5	5	5	5	1	2	1	2	1	3	3	3	1	1	1	5	1	1	1	5	1	1	1	1	2	4	1	1	14	2	2	2	3	1	1	1	1	1	1	1	1
2	2	2	1	2	1	2	2	5	5	5	5	5	1	1	1	1	1	1	1	1	1	1	1	5	1	1	1	4	1	2	1	1	1	4	2	1	14	2	2	2	3	1	1	1	1	1	1	1	1
1	2	2	1	2	1	2	2	5	5	5	5	5	4	4	5	3	3	1	1	1	1	1	1	5	1	1	1	5	1	1	1	1	2	4	2	1	16	3	3	2	3	1	1	1	1	1	1	1	1
1	1	1	1	2	3	3	2	2	2	2	2	2	2	1	1	2	1	4	4	4	2	2	2	4	2	2	2	5	2	2	2	2	2	4	2	2	15	2	2	2	2	2	2	1	2	2	1	1	1
2	2	2	1	2	1	2	4	5	5	5	5	5	2	2	2	2	2	1	1	1	1	1	1	5	1	1	1	5	1	1	1	1	1	4	1	1	13	2	2	2	2	1	1	1	1	1	1	1	1
1	1	1	1	3	4	3	2	1	1	1	1	1	1	1	1	1	1	4	4	2	4	4	4	2	4	4	4	2	5	5	5	5	3	4	2	2	15	5	5	4	4	3	5	4	5	5	4	4	4
1	1	2	1	2	1	2	2	2	2	1	2	1	2	1	1	4	1	1	1	1	4	4	4	2	4	4	4	2	5	4	5	5	2	4	2	2	14	3	3	4	4	2	4	2	4	4	2	2	2
1	2	2	1	2	1	2	2	5	5	5	5	5	4	2	3	5	4	2	2	1	1	1	1	5	1	2	1	5	1	1	1	1	1	4	1	1	14	2	2	2	2	1	1	1	1	1	1	1	1
2	1	2	1	2	1	2	2	5	5	5	5	5	2	3	3	5	1	3	3	3	1	1	1	5	1	1	1	5	1	1	1	1	2	4	1	1	13	2	2	4	4	1	1	1	1	1	1	1	1
1	2	2	1	2	2	2	2	2	2	2	2	2	1	2	3	1	1	2	2	1	4	4	4	4	4	2	2	4	2	2	2	2	3	4	2	1	15	4	4	4	4	2	4	2	4	4	2	4	4
2	1	2	1	3	2	3	2	5	5	5	5	5	4	2	1	5	4	2	2	1	1	1	1	5	1	1	1	5	1	1	1	1	3	4	2	2	17	3	3	4	4	2	4	2	4	4	2	3	3
1	1	1	1	3	3	3	2	1	1	1	1	1	1	1	1	1	1	5	4	4	5	5	5	1	5	5	5	1	5	5	5	5	3	4	2	4	17	5	5	4	4	3	5	4	5	5	4	4	4
2	1	1	1	1	4	3	2	1	1	1	1	1	1	1	1	1	1	2	2	1	5	5	5	1	5	5	5	1	5	5	5	5	3	4	4	2	16	6	6	4	4	3	5	3	4	4	3	2	2
1	1	1	1	1	2	3	2	1	1	1	1	1	1	1	1	1	1	2	2	2	5	5	5	1	5	5	5	1	4	4	4	4	2	4	1	3	14	4	4	2	3	4	4	4	4	4	4	4	4
2	1	1	1	2	1	2	2	4	5	5	4	5	3	3	3	5	4	4	4	4	2	2	2	5	2	2	2	5	1	1	1	1	2	4	2	2	13	3	3	2	4	2	1	1	1	1	1	1	1
1	2	1	1	2	1	3	2	4	4	4	4	4	2	2	2	4	2	2	2	2	2	2	2	5	1	2	1	4	1	1	1	1	3	4	2	2	14	4	4	4	4	2	1	1	1	1	1	1	1
2	1	1	1	3	3	3	2	4	4	4	4	4	2	3	3	2	1	2	2	2	2	2	2	4	1	1	1	4	1	1	1	1	1	4	1	1	15	2	2	2	2	1	2	1	2	2	1	1	1
2	1	1	1	3	3	3	2	1	1	1	1	1	1	1	4	3	4	4	4	4	5	5	5	1	4	4	4	2	4	4	4	4	2	4	1	1	16	3	3	2	3	2	5	4	5	5	5	4	4
2	2	1	1	2	1	2	2	5	5	5	5	5	4	2	2	5	4	1	1	1	1	1	3	4	1	1	1	1	1	1	1	1	2	4	3	1	11	2	2	4	4	1	1	1	1	1	1	1	1
2	2	1	2	3	1	3	1	5	5	5	5	5	4	4	4	5	4	2	2	2	1	1	1	5	2	2	2	4	1	1	1	1	2	1	4	3	8	1	1	2	3	1	1	1	1	1	1	1	1
1	2	1	2	2	1	2	1	5	5	5	5	5	5	4	3	4	4	2	2	2	1	1	1	1	1	1	1	5	2	2	2	2	1	1	1	1	11	2	2	4	3	1	1	1	1	1	1	1	1
2	2	1	1	1	4	3	2	1	1	1	1	1	2	2	2	2	4	4	4	4	4	4	4	2	5	5	5	2	5	5	5	5	3	4	3	2	14	4	4	4	4	2	4	4	4	4	4	4	3
2	2	1	2	1	2	3	1	4	4	4	4	4	1	3	1	1	1	1	1	1	2	2	2	5	1	2	2	5	2	2	2	2	2	1	4	3	8	3	3	4	4	1	4	2	4	4	2	4	4
2	1	1	1	1	4	3	2	1	2	2	1	2	3	1	1	2	2	2	2	2	4	4	4	4	4	4	4	4	5	5	5	5	1	4	2	2	14	3	3	2	3	2	4	4	4	4	4	2	2
1	2	1	1	2	2	3	2	4	5	5	4	4	2	2	3	4	4	2	2	1	1	1	2	4	2	2	1	5	1	2	1	1	2	4	2	2	14	3	3	4	4	2	2	2	1	2	1	1	1
2	2	1	1	2	2	3	2	5	5	5	5	5	2	3	1	4	4	2	1	1	1	1	2	5	1	2	2	5	1	2	2	1	1	4	1	2	11	2	2	2	2	1	2	2	2	1	1	3	3
1	1	1	1	3	2	3	2	2	2	2	1	1	2	1	2	2	2	4	4	3	4	4	5	2	5	4	5	1	5	4	5	4	3	4	2	4	16	6	6	4	4	2	4	3	4	4	3	3	3
1	2	1	1	3	2	3	2	2	2	2	2	2	1	1	3	2	2	2	1	1	4	4	5	2	4	5	4	4	4	4	5	4	2	4	4	2	14	4	4	4	4	2	4	2	4	2	2	3	3
2	2	1	2	3	1	2	1	5	5	5	5	5	4	2	1	5	4	2	1	1	1	1	1	4	1	2	1	5	1	2	1	1	2	1	1	1	11	1	1	2	3	1	1	1	1	1	1	1	1
1	2	1	1	1	2	3	2	5	5	5	5	5	4	2	1	5	4	4	4	4	1	1	2	5	1	1	1	4	1	1	1	1	2	4	4	4	12	5	5	2	4	2	1	1	1	1	1	1	1
2	2	1	1	1	3	3	2	5	5	5	5	5	2	3	3	4	2	3	3	3	1	1	2	5	1	2	1	5	1	1	1	1	3	4	4	4	14	5	5	4	4	3	1	1	1	1	1	1	1
2	1	1	1	1	4	3	2	4	4	4	4	5	2	3	1	4	4	4	4	4	2	2	1	5	1	2	1	5	1	2	1	1	2	4	1	2	14	3	3	2	3	2	4	2	4	4	3	2	2
1	1	1	1	3	2	2	2	4	4	4	4	4	3	3	3	2	2	2	2	2	2	2	1	4	1	1	2	4	1	2	1	1	2	4	1	2	14	2	2	2	2	1	2	1	2	1	1	1	1
1	2	1	1	2	1	2	2	4	5	5	4	5	4	2	2	5	4	2	1	1	2	2	1	5	1	2	2	5	1	2	1	1	1	4	1	1	13	2	2	2	2	1	2	1	1	2	1	1	1
2	2	1	1	2	2	3	2	1	1	1	1	1	3	3	3	1	3	4	4	2	5	5	5	1	5	4	4	1	5	4	5	5	3	4	4	2	15	4	4	4	4	3	4	4	4	4	4	3	3
2	1	1	1	2	2	2	2	1	2	2	1	2	2	3	1	2	2	4	4	4	5	5	5	1	5	4	5	2	5	5	5	5	3	4	4	3	16	4	4	4	4	3	5	4	5	5	4	4	4
2	2	1	2	2	2	2	3	4	3	3	4	3	2	2	3	3	1	3	3	1	2	2	2	4	1	1	1	5	1	1	1	1	1	4	1	1	9	1	1	2	2	1	1	1	1	1	1	1	1
1	2	1	1	3	3	3	2	5	5	5	5	5	3	3	3	4	4	1	1	1	1	1	1	1	2	2	2	4	1	1	1	1	2	4	2	1	11	2	2	2	3	1	1	1	1	1	1	1	1
1	2	1	1	3	4	3	2	4	4	4	4	4	2	2	2	4	4	3	3	3	1	1	1	4	1	1	1	4	2	2	2	2	2	4	1	1	14	4	4	4	4	2	2	2	2	2	2	3	3
1	1	1	1	2	1	2	2	2	2	2	1	2	3	3	3	2	1	4	4	4	4	4	4	4	4	4	4	2	5	5	5	5	2	4	1	1	15	3	3	2	4	2	4	4	4	4	4	4	4
2	1	1	1	1	5	3	2	1	1	1	1	1	2	2	2	2	2	1	1	1	4	4	4	2	5	5	5	2	5	5	5	5	2	4	2	4	15	6	6	2	4	2	4	3	4	4	3	3	3
1	1	2	1	2	2	2	2	4	4	5	5	5	2	1	1	4	4	2	2	2	1	1	1	4	2	2	2	4	1	1	1	1	2	4	1	1	14	2	2	2	2	1	2	1	2	2	1	2	2
2	2	2	1	2	1	2	2	5	5	5	5	5	4	2	2	4	4	2	1	1	2	2	2	4	1	1	1	5	1	1	1	1	2	4	2	1	11	2	2	2	3	1	2	2	2	2	1	1	1
2	1	1	1	3	5	2	4	1	1	1	1	1	2	1	1	2	2	1	1	1	1	1	5	1	1	5	1	1	1	5	1	1	3	4	2	4	19	3	3	2	2	1	1	1	1	1	1	1	1
1	1	1	1	2	4	2	4	1	4	4	4	4	4	5	5	4	4	5	5	4	4	2	2	4	2	2	3	3	4	1	2	2	1	4	1	1	16	5	5	2	1	1	1	1	1	1	1	1	1
2	2	1	2	1	3	2	1	1	1	1	1	1	3	3	3	3	3	4	4	4	4	4	4	4	5	5	5	2	4	4	4	4	3	1	4	4	14	4	4	4	3	2	4	3	4	4	3	2	2
2	2	1	1	2	2	2	2	4	5	5	5	4	4	3	2	2	3	1	1	1	2	2	2	4	1	1	1	5	2	2	2	2	1	4	1	1	16	2	2	2	2	1	2	2	2	2	1	1	1
1	1	1	1	3	4	3	2	1	1	1	1	1	1	1	1	1	1	1	1	1	5	5	5	1	4	4	4	4	5	5	5	5	3	4	3	2	17	5	5	4	4	4	4	4	4	4	4	4	4
2	2	1	2	2	1	1	1	2	2	2	2	2	1	1	1	1	1	2	2	2	4	4	4	4	4	2	4	4	5	5	5	5	2	1	1	1	11	2	2	2	3	1	4	3	4	3	3	4	4
1	1	1	1	2	2	2	2	1	2	2	1	1	5	5	5	5	5	5	5	5	4	4	4	4	4	4	4	4	5	5	5	5	2	4	1	1	13	3	3	2	3	1	2	2	2	2	2	4	4
2	1	1	1	1	5	3	2	1	1	1	1	1	1	1	1	1	1	5	5	5	5	5	5	2	4	4	4	2	5	5	5	5	2	4	1	1	17	3	3	2	3	2	5	5	5	5	5	5	5
1	1	1	1	3	3	3	2	2	2	2	2	1	1	1	1	1	1	2	2	2	5	5	5	1	4	2	4	2	5	2	5	5	2	4	1	1	13	3	3	2	2	1	4	1	4	4	1	3	3
2	1	1	1	2	1	2	2	5	5	5	5	5	5	5	5	5	5	4	4	4	1	1	5	1	2	4	2	2	1	5	1	1	1	4	2	1	15	2	2	2	2	1	2	2	2	2	1	1	1
1	2	1	1	1	3	3	2	2	2	2	2	2	4	4	4	4	4	4	4	4	4	4	3	4	4	2	4	4	5	5	5	5	3	4	4	3	17	5	5	4	4	3	1	1	1	1	1	1	1
2	1	1	1	2	2	3	2	1	1	1	2	2	2	1	1	2	2	4	4	4	4	4	4	4	5	2	5	2	5	5	5	5	3	4	2	2	17	4	4	4	4	2	5	5	5	5	5	5	5
1	2	1	2	3	1	3	3	5	5	5	5	5	5	5	5	5	5	1	1	1	1	1	1	5	1	1	1	5	2	2	2	2	1	4	1	1	8	2	2	2	2	1	1	1	1	1	1	1	1
2	2	1	1	1	4	3	2	1	1	1	1	1	2	2	2	2	2	1	1	1	4	4	3	2	5	5	5	2	5	5	5	5	2	4	1	1	14	4	4	3	3	1	4	3	4	4	3	3	3
1	1	2	1	2	1	1	2	5	5	5	5	5	4	1	1	4	4	1	1	1	2	2	2	4	1	1	1	5	1	1	1	1	1	4	3	1	16	2	2	2	2	1	1	1	1	1	1	1	1
1	1	1	1	1	5	3	4	1	2	2	1	2	2	3	3	3	4	4	4	4	5	5	5	1	4	4	4	4	5	5	5	5	3	4	1	3	13	5	5	4	4	3	5	5	5	5	5	5	5
2	1	1	2	1	4	2	1	2	2	2	2	2	4	4	4	4	4	5	5	5	4	4	4	2	4	4	4	4	5	5	5	5	1	1	1	1	14	2	2	2	3	1	4	4	4	4	4	4	4
1	2	1	1	3	1	3	2	5	5	5	5	5	5	5	5	5	5	1	1	1	1	1	5	1	1	5	1	1	1	5	1	1	1	4	1	1	14	2	2	1	1	1	1	1	1	1	1	1	1
1	1	1	1	2	2	2	2	2	2	2	2	2	1	1	1	1	1	2	2	2	4	4	4	4	4	2	4	4	5	5	5	5	3	4	3	2	16	3	3	4	4	2	2	2	2	2	2	3	3
2	1	1	1	2	2	2	2	4	4	4	4	4	4	2	2	4	4	4	4	4	2	2	2	4	1	1	1	4	2	2	2	2	2	4	1	1	13	2	2	2	2	1	4	4	4	4	2	3	3
1	2	1	1	1	3	3	2	2	2	2	2	2	1	1	1	1	1	2	2	2	4	4	4	4	2	2	2	2	4	4	4	4	1	4	1	3	15	4	4	4	4	2	4	4	4	4	4	4	4
2	2	1	1	3	1	2	2	5	5	5	5	5	4	1	1	4	4	1	1	1	2	2	4	2	1	5	1	1	1	5	1	1	1	4	1	1	11	2	2	1	1	1	1	1	1	1	1	1	1
2	2	1	1	1	5	3	2	1	1	1	1	1	2	1	1	2	2	4	4	4	4	4	4	4	4	4	4	4	5	5	5	5	2	4	1	3	16	4	4	4	3	1	4	3	4	4	3	3	3
1	1	1	1	2	2	2	4	4	4	4	4	4	4	4	4	4	4	2	2	2	1	1	1	4	2	2	2	2	1	1	1	1	1	4	1	1	14	2	2	2	1	1	1	1	1	1	1	1	1
2	1	1	1	1	3	3	2	4	4	4	4	4	1	3	1	3	1	2	2	2	2	2	2	2	1	1	1	4	2	2	2	2	2	4	1	1	14	2	2	2	3	1	2	1	2	2	1	1	1
1	2	1	1	2	2	3	2	5	5	5	5	5	4	4	4	4	4	2	2	2	2	2	2	5	1	2	1	4	2	2	2	2	2	4	2	1	13	2	2	4	4	2	1	1	1	1	1	1	1
2	1	1	1	1	5	3	2	1	1	1	1	1	2	2	2	2	2	4	4	4	4	4	2	4	5	2	5	4	5	5	5	5	3	4	2	3	15	4	4	4	3	2	5	5	5	5	5	4	4
1	2	1	2	3	1	2	1	5	5	5	5	5	5	5	4	5	5	1	1	1	1	1	5	5	2	2	2	4	1	5	1	1	1	1	1	1	8	1	1	1	2	1	1	1	1	1	1	1	1
2	1	1	1	3	3	3	2	2	2	2	1	2	3	3	3	2	3	2	2	2	4	4	4	4	4	3	4	2	5	5	5	5	2	4	2	2	15	3	3	4	4	2	4	4	4	4	4	4	4
1	2	1	1	2	1	2	2	5	5	5	5	5	4	1	1	5	4	1	1	1	2	2	2	4	1	1	1	5	1	1	1	1	1	4	3	1	14	2	2	1	2	1	1	1	1	1	1	1	1
2	1	1	1	2	1	2	2	4	4	4	4	4	2	3	3	2	2	3	3	3	2	2	2	4	2	1	2	2	1	1	1	1	1	4	1	1	13	3	3	2	3	1	2	2	2	2	2	2	2
1	2	1	1	2	1	2	2	2	2	2	2	2	3	3	3	3	3	1	1	1	1	1	5	1	1	5	1	1	1	5	1	1	1	4	1	1	9	2	2	1	1	1	1	1	1	1	1	1	1
2	1	1	1	1	4	3	2	4	5	5	4	5	2	1	1	2	2	2	2	2	2	2	4	2	1	1	1	1	2	2	2	2	2	4	1	3	15	4	4	4	4	2	4	3	4	2	2	2	2
1	2	1	2	3	2	2	1	1	1	1	1	1	1	1	1	1	1	4	4	4	4	4	4	2	4	4	4	4	5	5	5	5	3	1	3	1	14	3	3	4	4	3	4	4	4	4	4	4	4
2	2	1	2	2	1	2	3	5	5	5	5	5	5	3	3	5	5	1	1	1	1	1	5	1	1	5	1	1	1	5	1	1	1	4	1	1	8	1	1	2	3	1	1	1	1	1	1	1	1
1	1	1	1	2	4	3	2	1	1	1	1	1	1	1	1	1	1	1	1	1	5	5	5	1	4	4	4	2	5	5	5	5	3	4	2	3	13	4	4	4	4	2	4	4	4	4	4	4	4
1	1	1	1	1	3	3	2	1	1	1	1	1	4	4	4	4	4	5	5	5	4	4	4	2	5	2	5	4	5	5	5	5	2	4	1	3	15	3	3	4	4	1	4	4	4	4	4	2	2
2	1	1	1	3	4	3	4	2	2	2	2	2	1	1	1	4	4	2	2	2	4	4	2	4	4	4	4	4	5	5	5	5	2	4	4	3	16	3	3	4	4	2	4	4	4	4	4	5	5
1	2	1	1	2	1	1	2	4	4	3	4	4	3	3	3	5	3	1	1	1	1	1	1	5	2	2	1	5	1	3	1	1	2	1	1	1	11	1	1	2	2	1	2	1	1	1	1	1	1
1	1	1	1	3	2	1	2	5	5	5	4	5	3	3	1	5	4	5	5	5	1	2	1	5	2	2	1	5	1	2	2	1	2	4	3	2	13	2	2	2	2	2	1	1	1	1	1	1	1
2	1	1	1	1	3	3	2	1	1	1	1	1	2	2	1	1	1	1	1	1	5	5	5	1	5	5	5	1	5	5	5	5	3	4	4	4	16	5	5	4	4	3	5	5	5	5	5	4	4
2	2	1	1	2	2	2	2	4	5	5	4	5	2	1	1	4	1	5	4	4	2	2	2	5	2	2	1	4	1	2	2	2	2	4	2	2	14	2	2	2	3	2	2	1	2	2	1	1	1
1	1	1	1	3	4	2	4	2	2	2	2	2	1	1	1	1	1	2	2	2	4	4	4	4	4	4	4	4	2	2	2	2	2	4	2	1	15	3	3	2	3	2	4	2	4	4	2	4	3
1	2	1	2	2	2	1	3	5	5	5	5	5	1	1	1	1	1	1	1	1	1	1	1	5	1	1	1	4	1	1	1	1	1	4	1	1	10	2	2	2	3	1	1	1	1	1	1	1	1
2	2	1	2	1	2	2	3	5	5	5	5	5	1	1	1	1	1	1	1	1	1	1	1	5	1	1	1	5	1	1	1	1	2	4	1	1	11	2	2	2	3	1	1	1	1	1	1	1	1
2	2	1	1	2	1	3	2	1	1	1	1	1	1	1	1	1	1	2	1	1	5	5	5	2	5	5	5	2	5	4	5	5	3	4	4	4	15	6	6	4	4	3	5	5	5	5	5	4	4
2	2	1	1	2	2	2	2	5	5	5	5	5	3	3	3	3	3	1	1	1	1	1	1	5	1	1	1	4	1	2	1	1	1	4	2	1	14	2	2	2	3	1	1	1	1	1	1	1	1
1	2	1	1	2	2	1	2	2	2	1	2	1	2	1	1	4	2	1	1	1	4	4	4	2	4	4	4	2	5	4	5	5	2	4	2	2	14	3	3	4	4	2	4	2	4	4	2	2	2
2	1	1	1	1	3	3	2	5	5	5	5	5	4	2	1	5	4	2	2	1	1	1	1	5	2	1	1	5	1	1	1	1	3	4	2	2	17	3	3	4	4	2	4	2	4	4	2	3	3
2	2	1	1	3	3	3	2	4	4	4	4	4	1	1	1	1	1	1	1	1	2	2	2	4	1	1	1	4	1	1	1	1	1	4	1	1	15	2	2	2	2	1	2	1	2	2	1	1	1
2	2	1	1	2	1	2	2	5	5	5	5	5	4	1	1	5	4	1	1	1	1	1	3	4	1	1	1	1	1	1	1	1	2	4	3	1	11	2	2	4	4	1	1	2	1	1	1	1	1
2	2	1	1	1	3	3	2	1	2	2	1	2	1	1	1	2	2	2	2	2	4	4	4	4	4	4	4	4	5	5	5	5	1	4	2	2	14	3	3	2	3	2	4	4	4	4	4	2	2
1	1	1	1	1	4	3	2	1	1	1	1	1	1	1	1	1	2	5	3	4	5	5	5	1	5	5	5	1	5	5	5	5	3	4	2	4	17	5	5	4	4	3	5	4	5	5	4	4	4
1	2	1	1	2	1	2	2	4	4	4	4	4	1	1	1	1	2	1	1	1	2	2	1	4	1	1	2	4	1	2	1	1	2	4	1	2	14	2	2	2	2	2	2	1	2	1	1	1	1
2	1	1	1	1	2	1	2	2	2	2	2	2	2	2	2	2	2	4	4	4	4	4	4	4	4	2	4	2	2	2	2	2	3	4	3	3	19	2	2	2	3	2	4	4	2	4	4	4	4
1	1	1	1	3	2	1	2	5	5	5	4	4	4	4	4	5	4	2	1	1	1	2	2	4	1	1	1	4	1	1	1	1	2	4	1	1	15	2	2	3	3	2	1	1	1	1	1	1	1
1	2	1	1	1	5	3	2	2	2	2	2	2	1	1	1	4	2	2	2	2	4	4	4	4	4	2	3	4	2	3	2	2	3	4	2	2	13	2	2	2	3	2	4	4	4	4	4	4	4
2	1	1	2	1	2	1	1	2	2	4	2	4	2	2	2	4	2	2	2	2	4	4	4	4	2	2	4	4	2	2	1	2	2	1	4	2	13	1	1	2	3	2	4	4	4	2	2	2	2
2	1	1	1	3	3	3	4	1	4	4	4	4	2	2	2	5	3	2	2	2	2	4	1	4	2	2	2	5	1	2	2	2	2	4	4	3	18	3	3	4	3	2	2	1	2	2	2	1	1
1	2	1	1	2	3	1	2	2	2	2	2	2	3	3	4	4	2	4	4	4	4	4	4	4	4	2	4	4	4	4	4	4	2	4	3	3	15	2	2	4	3	2	4	2	4	4	4	2	2
2	1	1	1	3	4	1	2	2	2	2	1	2	2	2	1	4	2	2	2	1	4	4	4	5	4	2	3	4	4	4	3	4	3	4	4	4	16	4	4	3	4	3	4	4	4	4	5	4	4
2	2	1	1	2	2	2	2	5	5	5	5	5	1	1	1	3	2	2	1	1	1	2	1	5	1	2	1	5	1	2	1	1	2	4	4	1	15	2	2	4	3	2	1	1	1	1	1	1	1
1	1	1	1	2	2	2	2	5	5	5	5	5	1	1	1	3	2	2	1	2	1	1	1	5	1	2	1	5	1	2	1	1	2	4	4	1	15	2	2	4	2	2	1	1	2	1	2	1	1
1	1	1	1	1	5	2	4	2	1	1	2	2	1	1	1	2	1	4	5	4	4	4	5	4	5	4	4	2	5	2	4	5	3	4	2	2	15	2	2	4	4	3	3	4	2	2	2	4	4
2	2	1	2	2	1	1	3	4	3	3	4	3	1	1	1	3	1	1	1	1	2	2	2	4	1	1	1	5	1	1	1	1	1	4	1	1	9	1	1	2	2	1	1	1	1	1	1	1	1
1	2	1	1	2	1	2	2	2	2	2	1	2	3	3	3	2	1	4	4	4	4	4	4	4	4	4	4	2	5	5	5	5	2	4	1	1	15	3	3	2	4	2	4	4	4	4	4	4	4
2	1	1	1	3	5	2	4	1	1	1	1	1	2	1	1	1	1	1	2	1	1	1	5	1	1	5	1	1	1	5	1	1	3	4	2	4	19	3	3	2	2	1	1	1	1	1	1	1	1
1	1	1	1	3	4	3	2	1	1	1	1	1	1	1	1	1	1	1	1	1	5	5	5	1	4	4	4	4	5	5	5	5	3	4	3	2	17	5	5	4	4	3	4	4	4	4	4	4	4
2	2	1	1	2	2	2	2	5	5	5	5	5	5	5	5	5	5	4	4	4	2	1	5	1	2	4	2	2	1	5	1	1	1	4	2	1	15	2	2	2	2	1	2	2	2	2	1	1	1
2	2	1	1	2	2	1	2	4	5	5	5	4	4	1	1	1	1	1	1	1	2	2	2	4	1	1	1	5	2	2	2	2	1	4	1	1	16	2	3	2	2	1	2	2	2	2	1	1	1
1	1	1	1	3	5	3	4	1	1	1	1	1	1	1	1	1	4	4	4	4	5	5	5	1	4	4	4	4	5	5	5	5	3	4	1	3	13	5	5	4	4	3	5	5	5	5	5	5	5
2	1	1	1	3	4	2	2	5	5	5	5	5	4	1	1	4	4	1	1	1	2	2	4	2	1	5	1	1	1	5	1	1	1	4	1	1	11	2	2	1	1	1	1	1	1	1	1	1	1
2	2	1	1	2	3	3	2	4	4	4	4	4	1	1	1	1	1	2	2	2	2	2	2	2	1	1	1	4	2	2	2	2	2	4	1	1	14	2	2	2	3	1	2	1	2	2	1	1	1
2	2	1	1	1	5	3	2	1	1	1	1	1	2	2	2	2	2	4	4	4	4	4	2	4	5	2	5	4	5	5	5	5	3	4	2	3	15	4	4	4	3	2	5	5	5	5	5	4	4
1	2	1	1	2	2	2	2	5	5	5	5	5	4	1	1	5	4	1	1	1	2	2	2	4	1	1	1	5	1	1	1	1	1	4	3	1	14	2	2	1	2	1	1	1	1	1	1	1	1
2	1	1	1	1	4	3	2	4	5	5	4	5	2	1	1	2	2	2	2	2	2	2	4	2	1	1	1	1	2	2	2	2	2	4	1	3	15	4	4	4	4	2	4	3	4	2	2	2	2
1	1	1	1	3	4	3	2	1	1	1	1	1	1	1	1	1	1	1	1	1	5	5	5	1	4	4	4	2	5	5	5	5	3	4	2	3	13	4	4	4	4	2	4	4	4	4	4	4	4
1	2	1	1	3	1	1	2	4	4	5	5	4	2	3	1	4	2	2	2	1	2	2	4	4	2	1	1	4	1	2	2	1	3	4	4	2	14	3	3	2	4	2	1	1	2	1	1	1	2
1	2	1	1	2	2	3	2	4	4	5	4	3	3	3	3	3	3	4	5	5	2	2	4	5	3	3	3	3	2	2	2	2	2	4	2	1	13	2	2	2	3	1	3	2	4	2	2	1	1
2	1	1	1	1	4	3	2	4	3	3	2	3	2	2	2	3	3	4	5	4	2	2	2	4	3	3	3	3	4	4	4	4	1	4	1	1	11	2	2	1	1	1	4	4	4	4	4	4	4
2	2	1	1	1	3	3	2	5	5	5	5	5	4	3	3	5	4	3	3	3	1	1	5	1	2	2	2	2	1	2	1	1	1	4	1	1	11	2	2	2	3	1	1	1	1	1	1	1	1
1	2	1	1	2	2	2	2	5	5	5	5	5	5	5	5	5	5	5	5	5	1	1	5	5	3	3	3	3	1	5	1	1	1	4	1	1	9	2	2	1	1	1	3	3	3	3	3	3	3
1	1	1	1	3	3	3	2	1	1	1	1	1	1	1	1	1	1	1	1	1	4	4	4	4	5	5	5	3	5	5	5	5	2	4	2	2	16	4	4	4	4	1	3	3	2	2	2	4	4
2	1	1	1	1	3	3	2	5	5	5	5	5	4	4	4	4	4	4	4	4	2	2	2	2	3	3	3	3	1	1	1	1	1	4	1	1	13	2	2	2	2	1	1	1	1	1	1	1	1
1	1	1	1	1	4	3	2	1	1	1	1	1	2	2	2	2	1	2	2	2	4	4	4	2	5	5	5	4	5	5	5	5	2	4	2	3	16	5	5	4	3	2	5	4	4	5	4	4	4
1	2	1	1	2	2	2	2	5	5	5	5	5	5	5	5	5	5	4	4	4	1	1	1	1	2	2	2	4	3	3	3	3	1	4	1	1	12	2	2	1	1	1	1	1	1	1	1	1	1
2	1	1	1	2	2	3	1	5	5	5	5	5	4	3	3	5	4	2	2	2	1	1	1	5	3	3	3	3	2	2	2	2	1	1	1	1	14	2	2	2	2	1	1	1	1	1	1	1	1
2	2	1	1	1	4	3	2	5	5	5	5	5	3	3	3	3	3	1	1	1	1	1	1	1	4	4	4	3	2	2	2	2	2	4	2	1	14	3	3	2	4	1	3	1	2	1	1	3	3
1	1	1	1	2	2	2	2	1	1	1	1	1	1	1	1	1	1	2	2	2	4	4	4	2	5	5	5	2	2	4	2	2	2	4	3	1	13	3	3	4	3	1	4	3	4	4	3	3	3
1	1	1	1	1	3	3	2	2	2	2	2	2	1	1	1	1	1	4	4	4	4	4	4	2	5	5	5	5	2	2	2	2	2	4	1	1	15	4	4	4	3	2	4	4	3	2	2	3	3
1	2	1	1	1	2	3	2	2	2	2	2	2	1	1	1	1	1	4	4	4	2	2	2	4	4	3	3	3	1	1	2	2	1	4	2	2	15	4	4	4	4	1	4	4	4	3	2	1	1
1	2	1	2	2	1	2	3	5	5	5	5	5	4	4	4	5	5	3	3	3	1	1	1	1	1	1	1	1	1	1	1	1	1	4	2	1	10	1	1	2	1	1	1	1	1	1	1	1	1
2	1	1	1	3	1	2	4	4	4	4	4	4	2	2	2	2	2	1	1	1	2	2	2	4	4	4	4	3	1	1	1	1	2	4	1	1	15	2	2	2	3	1	2	2	2	2	2	1	1
2	2	1	1	1	2	3	2	2	2	2	1	2	2	1	1	1	1	1	1	1	2	2	2	4	4	4	4	4	2	2	2	2	2	1	2	3	12	4	4	2	3	3	4	4	4	4	4	3	3
1	1	1	1	1	4	3	2	1	1	1	1	1	1	1	2	1	2	4	4	4	5	5	5	2	4	4	4	4	5	5	5	5	3	4	1	3	15	5	5	4	4	2	5	4	5	5	4	5	5
1	2	1	1	2	1	2	2	4	3	3	2	3	3	3	3	4	2	2	2	2	2	2	2	2	4	2	4	4	1	1	1	1	1	4	1	1	14	2	2	2	3	1	1	1	1	1	1	1	1
1	2	1	1	1	2	3	4	2	2	2	1	2	1	1	1	1	1	2	2	2	4	4	4	2	5	5	5	2	4	4	4	4	2	4	1	3	15	5	5	4	4	2	4	3	4	4	2	3	3
1	2	1	1	2	2	2	2	2	2	2	2	2	1	1	1	1	1	2	2	2	3	3	3	3	4	4	4	4	1	1	1	1	2	4	1	1	14	3	3	4	4	1	3	2	3	2	2	3	3
1	2	1	2	2	1	2	3	5	5	5	5	5	5	3	3	4	5	2	2	2	1	1	5	1	2	2	2	2	1	1	1	1	1	4	1	1	10	1	1	1	2	1	1	1	1	1	1	1	1
2	1	1	1	1	3	3	2	2	2	2	2	2	3	1	1	1	1	3	3	3	4	4	4	3	3	3	3	3	5	5	5	5	2	4	2	2	16	5	5	4	3	2	4	4	4	4	4	3	3
1	2	1	1	1	3	3	2	4	3	3	4	4	3	3	3	4	3	2	2	2	2	2	2	2	3	3	3	3	1	1	1	1	1	4	1	1	14	2	2	1	1	1	1	1	1	1	1	1	1
1	2	1	1	1	3	3	2	4	4	4	4	4	3	3	3	3	4	2	2	2	2	2	2	4	1	1	1	4	1	1	1	1	2	4	2	2	13	2	2	4	4	1	2	1	2	2	1	1	1
1	2	1	1	1	2	3	2	1	1	1	1	1	4	2	1	5	5	4	4	4	1	1	2	1	4	2	4	4	1	1	1	1	2	4	2	1	10	2	2	1	1	1	1	1	1	1	1	1	1
2	1	1	1	1	2	2	2	1	4	4	2	4	3	3	4	4	4	4	3	4	4	4	4	4	5	4	5	4	4	3	4	4	2	4	2	1	11	3	3	2	3	2	2	2	2	2	2	3	3
1	2	2	1	2	1	1	2	5	5	5	5	5	4	3	3	4	5	5	5	5	1	1	2	4	3	3	3	3	1	1	1	1	1	4	1	1	12	2	2	1	2	1	1	1	1	1	1	1	1
1	1	1	1	1	4	3	2	2	2	2	1	2	1	1	2	2	2	4	5	4	4	4	4	4	5	5	5	4	4	4	4	4	3	4	3	3	14	4	4	4	3	2	4	4	5	5	4	5	5
2	2	1	2	1	5	2	1	2	3	3	2	3	1	1	1	1	1	5	5	5	4	4	4	4	5	4	4	3	4	4	4	4	2	1	4	2	12	2	2	4	4	1	4	4	4	4	4	4	4
2	1	1	1	3	2	2	2	4	5	5	5	5	4	3	3	4	4	4	4	4	1	1	1	4	3	3	3	3	1	1	1	1	2	4	2	1	13	2	2	2	1	1	1	1	1	1	1	1	1
2	2	1	1	2	1	1	2	5	5	5	5	5	5	5	5	5	5	3	3	3	1	1	1	1	2	3	3	2	1	5	3	3	1	4	1	1	13	2	2	3	3	1	2	3	4	3	3	2	2
2	2	2	2	3	1	1	3	5	5	5	5	5	5	5	5	5	5	5	5	5	1	1	5	1	1	4	2	2	1	4	2	2	1	4	1	1	9	1	1	2	3	1	3	3	3	3	3	3	3
1	1	1	1	2	3	2	2	4	3	3	4	4	2	4	4	5	2	5	5	5	2	2	2	2	3	2	2	2	1	1	1	1	3	4	1	1	13	3	3	4	4	2	3	3	3	4	2	3	2
1	1	1	1	3	3	3	2	2	2	2	2	2	3	3	3	4	3	4	4	4	4	4	4	4	5	5	5	4	4	4	4	4	2	4	2	2	14	3	3	4	3	2	4	4	5	4	5	4	4
2	2	1	1	1	2	2	2	5	5	5	5	5	5	5	5	5	5	5	5	5	1	1	5	1	1	5	1	1	1	5	1	1	1	4	2	1	11	3	3	2	2	1	1	1	1	1	1	1	1
1	2	2	2	2	1	1	1	4	4	4	4	4	1	1	1	1	1	2	2	2	4	4	4	4	5	5	5	5	4	4	2	2	1	4	1	1	10	2	2	1	1	1	4	4	2	2	4	2	2
2	1	1	1	2	2	2	2	5	4	5	5	5	2	2	2	4	4	3	3	3	2	2	4	2	1	5	1	1	1	5	1	1	3	4	1	3	13	4	4	4	4	1	3	2	3	3	3	4	4
1	1	1	1	2	3	2	2	2	2	2	2	2	1	1	1	1	1	4	4	4	4	2	2	4	2	2	2	2	4	4	4	4	2	4	1	1	14	3	3	4	2	2	4	2	3	3	2	4	2
1	1	2	1	2	1	1	4	5	5	5	5	5	5	5	5	5	5	4	4	4	1	1	2	1	4	2	4	4	1	2	1	1	1	4	3	1	13	2	2	2	4	1	1	1	1	1	1	1	1
1	2	1	1	2	2	2	2	2	3	3	2	2	2	2	2	4	4	4	4	4	1	1	5	1	2	4	2	2	3	3	3	3	1	4	1	1	17	3	3	4	4	1	1	1	1	1	1	1	1
1	2	1	1	3	3	2	2	2	2	2	2	2	1	1	1	1	1	2	2	2	2	2	2	2	3	2	4	4	1	5	1	1	2	4	3	2	15	2	2	2	2	2	4	3	4	3	2	4	3
2	1	1	1	1	5	3	2	2	2	2	2	2	3	3	3	2	2	2	2	2	4	4	2	4	5	2	5	4	4	4	4	4	3	4	3	3	15	4	4	4	3	3	4	4	4	4	4	3	3
1	2	1	1	2	2	2	2	4	4	3	4	4	3	3	3	4	4	2	2	2	2	2	2	2	4	2	4	4	1	1	1	1	2	4	1	1	15	3	3	3	3	3	4	4	4	4	4	4	4
1	2	1	1	2	2	1	2	4	5	5	5	5	4	4	4	4	4	2	2	2	2	2	2	3	4	2	4	4	1	1	1	1	1	4	1	1	13	2	2	1	1	1	1	1	1	1	1	1	1
2	1	1	2	1	4	1	1	2	3	3	2	2	3	2	2	2	3	2	2	2	4	4	4	4	5	2	5	4	4	4	4	4	2	1	3	2	13	2	2	4	4	3	4	4	5	5	4	4	4
2	2	2	1	2	1	1	2	5	5	5	5	5	5	5	5	5	5	4	4	4	1	1	2	1	3	2	3	5	1	1	1	1	1	4	4	1	12	2	2	2	2	1	1	1	1	1	1	1	1
1	1	1	1	3	3	2	2	2	2	2	2	2	4	4	4	2	4	4	4	4	4	4	4	2	5	4	5	4	4	4	4	5	3	4	1	3	15	4	4	4	4	2	4	4	4	4	3	3	3
1	1	2	2	3	2	1	1	2	3	2	3	4	1	2	3	4	5	4	3	2	1	2	3	2	2	4	1	2	3	5	2	1	1	1	1	1	9	2	2	2	2	1	2	3	4	2	1	3	2
2	2	1	1	2	2	2	2	5	5	5	5	5	4	4	4	5	4	4	4	4	2	2	2	4	4	2	4	4	1	2	1	1	1	4	3	1	13	3	3	4	3	1	1	1	1	1	1	1	1
2	1	1	1	3	4	3	2	2	4	4	4	4	2	1	1	2	2	4	4	4	4	2	4	4	4	2	4	4	4	4	4	4	2	4	2	3	14	3	3	4	4	2	4	3	4	4	4	4	4
2	2	1	1	3	2	2	2	3	3	3	3	3	4	3	3	5	4	2	2	2	1	1	2	4	2	2	2	2	1	5	1	1	1	4	3	1	11	2	2	2	3	1	1	1	1	1	1	1	1
1	1	1	1	2	3	3	4	2	2	3	3	3	2	1	1	2	2	4	4	4	4	4	2	4	4	2	4	4	4	3	4	4	3	4	1	1	13	3	3	4	4	1	4	4	4	4	4	4	4
1	2	1	2	1	5	3	3	2	2	2	2	2	1	1	1	1	3	2	2	2	4	4	4	4	5	4	4	4	4	4	2	2	2	4	1	1	12	4	4	4	3	2	2	3	2	2	2	3	3
1	1	1	1	3	2	2	2	1	1	1	1	1	3	3	3	2	2	1	1	1	3	3	3	4	3	2	2	4	2	2	3	3	3	4	2	2	14	3	3	4	3	2	2	2	2	2	2	2	2
2	2	1	1	2	1	1	2	4	4	4	4	4	4	4	4	4	4	3	3	3	1	1	5	1	2	2	2	2	1	5	1	1	1	4	1	1	11	2	2	2	2	1	2	2	3	3	2	2	2
1	1	1	1	2	2	1	2	4	4	4	4	4	3	3	3	3	3	4	4	4	4	4	2	4	4	2	4	4	2	2	2	2	3	4	3	1	17	3	3	4	4	3	2	2	2	2	2	2	2
2	2	2	1	2	1	1	4	4	4	4	4	4	5	5	5	5	5	2	2	2	1	1	2	4	2	2	3	4	1	5	1	1	1	4	3	1	13	2	2	2	3	1	1	1	1	1	1	1	1
2	2	2	1	3	2	2	2	5	5	5	5	5	1	1	1	1	1	1	1	1	1	1	2	5	3	2	2	5	1	2	1	1	1	4	1	1	11	1	1	2	1	1	1	1	1	1	1	1	1
2	1	1	1	1	5	3	2	2	2	2	2	2	1	1	1	1	1	4	4	4	4	4	4	2	5	4	5	4	4	4	4	4	3	4	3	3	15	5	5	4	3	2	5	5	5	5	4	4	4
1	2	1	2	2	1	2	3	5	5	5	5	5	5	5	5	5	5	1	1	1	1	1	5	1	1	2	1	5	1	1	1	1	1	4	1	1	8	1	1	2	2	1	1	1	1	1	1	1	1
2	2	1	1	1	3	3	2	4	4	4	4	4	4	3	3	5	4	3	3	3	2	2	2	4	2	2	3	4	1	1	1	1	2	4	2	1	12	3	3	2	3	1	2	3	4	3	3	2	2
1	1	1	1	3	4	3	2	2	2	2	2	3	3	3	3	2	2	4	4	4	4	4	4	2	4	4	4	3	5	5	5	5	2	4	1	3	12	2	2	4	3	2	2	2	2	2	2	3	3
2	1	1	1	3	2	2	2	1	1	1	1	1	3	1	1	1	3	4	4	4	5	5	5	2	5	4	4	3	4	4	4	5	2	4	1	3	20	3	3	2	2	2	4	2	2	4	2	4	4
2	2	1	1	3	2	2	2	4	4	4	4	4	3	2	2	4	4	2	2	2	2	4	4	4	2	2	2	4	2	2	2	2	2	4	1	1	10	2	2	2	3	1	2	2	2	2	2	2	2
2	1	1	1	1	4	3	2	2	2	2	2	2	2	2	2	2	2	1	1	1	4	4	2	4	5	2	4	4	4	3	5	5	3	4	3	4	16	3	3	3	4	3	4	3	4	4	4	4	4
1	2	1	1	2	1	2	2	5	5	5	5	5	5	5	5	5	5	4	4	4	2	2	1	4	1	1	2	4	1	1	1	1	1	4	1	1	10	2	2	1	1	1	1	1	1	1	1	1	1
2	2	1	1	3	2	2	4	2	2	2	2	2	1	1	1	1	1	2	2	2	4	3	2	4	4	2	4	4	4	4	3	4	2	4	3	2	14	2	2	4	4	1	4	3	4	4	3	2	2
1	1	2	1	2	1	1	4	4	4	4	4	4	4	3	4	4	4	3	3	3	1	1	2	5	2	2	3	4	1	1	1	1	1	4	3	1	16	2	2	2	2	1	2	2	2	2	2	2	2
1	1	2	1	2	2	2	2	4	5	5	4	5	4	2	2	2	4	4	4	4	2	2	2	4	3	2	3	3	1	1	1	2	2	4	4	1	10	2	2	2	3	1	2	2	1	2	1	1	1
2	2	2	2	2	1	1	1	5	5	5	5	5	4	4	4	4	4	4	4	4	1	1	5	1	2	2	3	5	1	2	3	2	2	1	3	1	10	1	1	2	3	1	2	1	1	2	2	2	2
1	1	1	1	3	3	3	2	2	2	2	2	2	2	1	1	3	4	4	4	4	4	4	4	3	5	4	4	4	4	4	4	5	3	4	2	3	14	3	3	2	3	3	3	2	2	2	2	3	3
2	2	1	1	3	2	2	2	4	4	4	4	4	3	2	2	4	3	2	2	2	4	4	4	4	3	2	3	3	2	2	3	2	2	4	1	1	13	2	2	2	3	1	4	3	4	4	3	2	2
1	2	2	1	2	2	2	2	5	5	5	5	5	4	3	3	5	4	5	4	4	1	1	1	2	2	2	1	3	1	1	1	1	1	4	2	1	13	2	2	1	1	1	1	1	1	1	1	1	1
2	1	2	1	2	1	1	2	4	5	5	4	4	3	3	3	4	3	3	3	3	2	2	2	4	3	2	3	3	1	2	1	1	3	4	4	1	16	3	3	4	4	1	2	2	3	3	2	2	2
2	2	2	2	3	1	1	3	5	3	3	5	3	4	2	2	5	4	3	3	3	1	1	1	5	2	1	2	4	1	1	1	1	1	4	3	1	9	1	1	2	3	1	1	1	1	1	1	1	1
2	1	2	1	2	1	1	2	4	5	5	4	4	2	2	2	4	4	3	3	3	2	4	2	4	2	2	3	5	1	1	2	2	1	4	1	1	12	2	2	1	1	1	1	1	1	1	1	1	1
1	1	1	2	3	4	2	1	1	1	1	1	1	4	2	2	1	2	4	4	4	4	4	3	2	4	5	5	3	5	5	5	5	3	1	2	4	13	3	3	4	4	3	4	4	5	5	4	5	5
2	2	1	1	1	2	3	2	4	4	4	4	4	4	3	3	5	4	3	3	3	2	3	2	4	1	2	1	1	2	3	2	2	2	4	3	1	13	2	2	4	3	2	2	2	3	3	2	2	2
2	2	1	1	1	3	3	2	4	3	3	2	3	2	1	1	2	2	3	3	3	3	3	4	4	4	2	3	4	2	2	2	2	2	4	2	2	15	4	4	4	4	1	2	1	2	2	1	2	2
2	1	1	1	2	2	1	4	2	4	4	2	2	4	3	3	4	4	2	2	2	4	4	3	4	3	2	2	4	1	2	1	2	2	4	1	1	14	2	2	3	2	1	3	2	2	2	2	1	1
2	2	1	2	3	3	2	3	5	5	5	5	5	4	4	4	5	4	2	2	2	1	1	2	4	1	1	1	4	1	1	1	1	1	4	1	1	8	1	1	2	3	1	1	1	1	1	1	1	1
1	1	1	1	2	4	3	2	1	2	2	1	2	1	1	1	3	3	2	2	2	4	4	4	3	5	4	4	4	4	4	4	5	2	4	1	3	16	4	4	4	3	1	2	1	1	2	2	2	2
2	2	1	1	1	3	3	2	2	2	2	2	2	3	1	1	2	3	2	2	2	4	4	4	4	4	3	4	2	2	2	2	2	2	4	1	1	14	4	4	4	3	1	4	4	4	4	3	3	3
2	2	1	1	1	5	3	2	4	4	4	4	4	4	4	4	2	4	2	2	2	2	2	2	2	3	2	3	4	1	1	2	1	2	4	2	1	11	2	2	2	2	1	2	1	2	2	1	1	1
2	1	1	1	1	2	2	2	2	4	4	4	4	3	2	2	4	4	3	3	3	2	2	2	3	4	4	4	3	4	2	4	4	1	4	1	1	14	2	2	2	2	1	4	2	4	4	2	3	3
2	1	1	1	3	2	2	2	2	4	4	4	4	2	2	2	2	2	1	1	1	4	3	3	4	4	1	3	4	4	4	4	4	2	4	2	3	13	3	3	4	3	1	4	4	4	4	4	4	4
1	2	1	1	2	2	2	2	4	4	4	4	4	2	1	1	2	2	4	4	4	2	2	4	4	3	2	3	3	1	2	2	1	1	4	1	1	12	2	2	2	2	1	1	1	1	1	1	1	1
2	1	1	1	1	3	2	2	2	2	2	2	2	3	2	2	2	2	2	2	2	4	3	3	4	4	2	3	3	2	3	2	2	3	4	3	1	16	3	3	4	3	2	4	3	4	4	3	3	3
2	2	1	2	3	3	2	1	5	5	5	5	5	5	3	3	5	4	3	3	3	1	1	5	1	1	2	2	4	1	1	1	1	1	1	1	1	8	1	1	2	2	1	1	1	1	1	1	1	1
2	1	1	1	1	5	3	2	1	2	2	2	2	1	1	1	1	1	2	2	2	4	4	4	3	5	4	4	3	5	4	4	5	2	4	2	3	15	4	4	4	4	2	4	4	4	4	4	4	4
2	2	1	1	2	2	2	2	4	4	4	4	4	4	4	4	5	4	2	2	2	2	2	2	2	3	1	3	4	1	2	2	2	1	4	1	1	13	2	2	2	3	2	4	3	3	4	3	2	2
1	2	1	1	2	2	2	2	2	2	2	2	2	4	4	4	2	2	4	4	4	4	4	4	2	5	4	4	2	2	2	3	2	2	4	1	1	12	2	2	4	3	1	2	2	2	2	2	2	2
2	1	1	1	3	3	3	2	2	3	4	2	4	2	2	2	4	2	2	2	2	4	4	4	4	4	3	3	3	4	4	4	4	2	4	2	2	13	2	3	2	3	1	4	2	4	4	2	2	2
2	1	1	1	3	3	2	2	4	4	4	4	4	4	3	3	3	4	2	2	2	2	2	2	4	3	2	3	3	2	2	3	2	1	4	1	1	14	2	2	2	2	1	4	2	2	4	2	1	1
1	2	1	1	3	2	2	2	2	3	2	2	2	4	4	3	4	4	5	5	5	4	4	4	4	2	3	3	3	1	2	1	1	1	4	1	1	11	2	2	1	1	1	1	1	1	1	1	1	1
1	1	1	1	1	5	3	2	1	2	2	1	1	2	2	1	2	2	5	5	5	5	5	4	2	5	3	4	2	4	4	4	5	3	4	3	3	16	4	4	4	4	2	4	2	4	4	2	4	4
2	1	1	1	2	2	2	2	4	4	4	2	4	3	2	2	4	3	2	2	2	4	4	4	3	4	2	4	4	2	4	2	2	2	4	1	3	13	3	3	4	3	1	4	3	3	4	3	3	3
2	1	1	1	1	4	3	2	2	2	2	2	2	1	1	1	2	2	2	2	2	4	4	4	3	4	4	4	2	4	4	4	5	2	4	1	3	18	3	3	2	3	2	4	4	4	4	4	4	3
1	2	1	2	2	1	1	1	4	5	5	4	5	4	4	2	5	4	2	2	2	3	3	2	4	2	2	2	2	1	2	1	1	2	1	3	1	13	2	2	4	4	1	3	2	2	2	2	2	2
2	2	1	1	3	2	2	2	5	5	5	5	5	4	3	3	5	4	2	2	2	1	1	1	5	1	1	1	4	1	2	2	1	1	4	1	1	11	2	2	2	2	1	1	1	1	1	1	1	1
2	2	1	1	2	1	1	2	4	4	4	4	4	4	3	3	5	4	4	4	4	1	1	2	4	3	1	3	4	2	2	1	1	2	4	3	1	12	2	2	2	3	1	2	1	1	2	1	1	1
2	1	1	1	1	3	3	2	2	2	2	2	2	1	1	1	2	2	2	2	2	4	4	4	3	5	4	4	3	5	5	4	5	2	4	3	3	14	3	3	4	3	2	4	3	4	4	4	4	4
2	2	1	1	2	1	1	2	5	5	5	5	5	5	4	4	5	5	3	3	3	1	1	2	4	2	2	2	4	2	2	2	1	1	4	1	1	11	1	1	1	1	1	1	1	1	1	1	1	1
1	2	1	1	2	2	2	2	4	4	4	4	4	4	4	4	4	4	2	2	2	1	1	1	4	2	1	2	4	3	3	3	3	1	4	1	1	11	2	2	2	2	1	1	1	1	1	1	1	1
2	1	1	1	3	3	2	2	4	4	4	4	4	4	2	2	4	4	4	4	4	4	2	2	4	3	2	2	4	2	2	2	1	1	4	1	1	15	2	2	2	2	1	2	2	2	3	3	2	2
2	2	1	1	1	4	3	2	4	4	4	4	4	1	1	1	1	1	2	2	2	2	2	2	4	2	2	2	4	2	2	2	2	1	4	1	1	11	2	2	2	3	1	2	2	2	2	2	2	2
1	2	1	1	1	2	2	2	4	4	4	4	4	4	3	2	4	4	3	3	3	3	2	2	4	2	4	2	2	3	3	3	3	2	4	1	2	13	2	2	2	2	1	2	1	1	2	1	1	1
1	1	1	1	3	2	1	2	2	2	2	2	2	3	4	4	4	3	4	4	4	4	4	3	4	4	4	4	4	2	2	2	3	3	4	3	3	15	3	3	4	4	2	2	2	2	2	2	2	2
1	2	1	1	2	1	1	2	4	2	4	4	3	3	4	3	4	3	3	2	2	2	4	3	2	2	2	2	4	2	3	3	2	2	4	1	1	13	2	2	2	3	1	2	2	2	1	2	1	1
2	2	1	1	1	2	2	2	4	4	4	2	4	2	2	1	2	2	2	2	2	2	2	2	4	4	2	4	4	1	1	2	1	2	4	2	1	14	3	3	4	4	1	4	3	3	2	3	3	3
2	1	1	2	3	3	2	1	2	2	2	2	2	1	1	1	4	3	4	4	4	4	3	2	4	4	2	2	2	2	2	2	2	2	1	2	1	13	2	2	4	4	2	4	4	4	4	4	4	4
2	1	1	1	2	2	1	2	4	4	4	4	4	4	4	4	5	4	3	3	3	2	2	2	4	2	2	2	4	2	1	2	2	2	4	1	1	14	2	2	3	3	1	2	2	1	1	2	1	1
2	2	1	1	3	2	2	2	2	3	3	2	3	2	2	2	2	2	2	2	2	4	4	4	4	4	2	4	4	2	2	2	1	2	4	2	1	15	3	3	4	3	1	4	4	4	4	3	4	4
2	2	1	2	2	1	2	3	5	5	5	5	5	4	4	4	4	4	3	3	3	1	1	2	4	1	2	1	2	1	1	1	2	1	4	1	1	8	1	1	2	2	1	1	1	1	1	1	1	1
1	2	1	1	2	1	2	2	4	4	4	4	4	3	3	3	3	3	4	4	4	2	2	2	4	2	2	3	4	3	3	2	2	1	4	1	1	11	2	2	1	1	1	1	1	1	1	1	1	1
2	2	1	1	1	5	3	2	2	2	2	2	2	3	3	3	3	3	2	2	2	4	4	4	2	5	4	5	2	4	4	4	4	2	4	2	3	16	4	4	4	3	1	4	3	4	4	3	4	4
2	1	1	1	2	3	2	2	4	5	5	5	5	4	2	2	4	4	2	2	2	1	1	2	4	1	2	2	4	2	2	1	1	1	4	1	1	15	2	2	2	3	1	4	3	3	3	3	2	2
2	1	1	1	3	4	3	2	2	2	2	2	2	3	3	3	2	3	2	2	2	4	4	4	3	4	2	4	4	2	2	2	3	2	4	2	2	13	3	3	2	3	2	4	2	4	4	2	2	2
1	1	1	1	3	3	2	2	2	2	3	2	3	2	3	2	2	3	2	2	2	4	4	4	3	4	2	3	4	4	4	4	4	2	4	2	1	11	2	2	2	3	1	2	1	1	1	1	2	1
2	2	1	1	3	2	1	2	4	5	5	4	5	4	3	3	3	4	3	3	3	2	2	2	2	1	2	1	1	1	2	2	2	1	4	1	1	12	2	2	2	2	1	2	1	2	1	1	1	1
2	1	1	1	2	2	1	2	4	4	4	4	4	2	3	3	4	3	4	3	3	2	2	2	4	2	3	2	3	2	3	3	3	1	4	1	2	11	2	2	2	2	1	2	2	2	2	2	2	2
1	1	1	1	1	4	3	2	2	2	2	2	2	1	1	1	1	1	2	2	2	4	4	4	4	5	3	4	3	4	4	4	4	2	4	3	1	15	3	3	4	3	2	4	3	4	4	3	2	2
2	1	1	1	3	1	2	4	4	4	5	4	5	3	2	2	4	4	3	3	3	2	2	4	2	1	2	1	1	1	3	1	2	1	4	1	1	12	2	2	4	4	1	2	2	2	2	2	1	1
1	2	1	1	1	5	3	2	2	2	2	2	2	2	4	4	4	2	5	5	5	4	4	5	2	5	4	4	4	2	3	2	2	3	4	2	3	13	4	4	3	3	2	4	2	4	4	3	4	4
2	1	1	1	2	1	2	2	4	5	4	5	5	4	3	3	4	3	3	3	2	2	3	4	2	2	3	2	4	2	3	2	2	1	4	2	1	12	3	2	2	3	1	2	2	2	1	1	1	1
2	2	1	1	3	2	1	2	5	4	5	5	5	4	4	5	3	4	2	2	2	2	2	4	2	3	4	3	4	1	2	3	1	2	4	1	1	13	4	2	2	3	1	2	2	1	1	2	2	2
2	2	1	1	1	2	3	3	2	3	3	3	3	2	2	2	4	3	4	3	4	4	4	4	4	3	2	3	3	2	2	2	1	2	4	1	1	11	3	3	2	3	1	4	3	4	3	3	3	2
1	1	1	1	1	5	3	2	1	2	2	1	1	1	1	2	2	1	4	4	4	5	5	4	2	5	4	4	2	4	5	4	4	3	4	1	4	18	5	5	4	4	3	4	3	3	4	4	4	4
2	2	1	1	3	3	2	2	4	5	5	5	5	4	4	4	5	4	3	3	3	1	2	4	4	2	2	2	3	2	2	2	1	1	4	1	1	14	3	3	2	1	1	2	1	1	2	2	1	1
1	2	1	2	2	1	1	1	4	4	4	4	4	4	2	2	4	4	2	2	2	1	1	2	4	2	2	3	3	1	1	1	1	2	1	2	1	10	2	2	1	1	1	1	1	1	1	1	1	1
1	2	1	1	2	2	2	2	2	4	4	2	4	3	3	3	4	3	4	4	4	3	3	3	4	2	2	2	3	1	1	1	1	2	4	1	1	12	2	2	2	2	1	2	2	2	2	1	1	1
2	1	1	1	3	3	2	2	4	4	4	4	4	2	2	2	2	2	2	2	2	4	2	4	4	2	4	2	2	2	3	3	3	2	4	1	1	14	2	2	3	3	2	2	2	2	3	3	2	2
2	2	1	1	3	3	2	2	2	3	3	2	3	1	1	1	4	3	2	2	2	3	3	2	4	4	3	4	3	2	3	3	2	2	4	1	2	14	3	3	2	3	1	2	2	3	3	2	2	2
2	2	1	1	2	1	1	4	5	5	5	5	5	5	3	3	3	4	3	3	3	1	1	5	1	3	3	3	3	1	5	1	1	1	4	2	1	11	2	2	2	3	1	2	1	1	2	1	1	1
1	1	1	1	3	2	2	2	2	2	2	2	2	2	1	4	2	2	4	4	4	4	4	4	2	4	2	3	4	2	2	3	2	3	4	2	3	15	4	4	4	3	2	3	2	3	4	2	3	3
2	1	1	2	1	4	2	3	4	4	4	4	4	3	3	3	3	3	4	4	4	1	1	5	1	2	4	2	2	1	5	1	1	1	4	1	1	10	2	2	2	2	1	1	1	1	1	1	1	1
2	1	1	1	3	3	2	2	4	4	4	4	4	2	1	1	3	2	2	2	2	2	2	2	5	1	2	3	5	2	1	2	2	2	4	1	1	12	3	3	3	3	1	4	4	4	4	3	4	4
2	2	1	1	2	2	1	2	4	5	5	4	5	4	4	4	4	4	5	5	5	1	1	2	2	2	2	3	4	2	1	1	2	1	4	1	1	10	2	2	1	1	1	2	2	2	2	1	1	1
1	2	1	1	3	3	3	2	2	2	2	2	2	2	3	3	2	2	5	4	4	4	4	3	2	4	3	4	4	2	4	2	2	2	4	3	1	13	3	3	4	4	2	4	2	2	4	2	3	3
2	2	1	1	2	1	1	2	5	5	5	5	5	4	4	4	4	4	4	4	4	1	1	5	1	1	5	1	1	1	5	1	1	1	4	1	1	10	2	2	2	3	1	1	1	1	1	1	1	1
2	1	1	1	1	4	3	4	2	2	2	2	2	1	1	1	1	2	5	5	5	4	2	2	3	2	2	3	3	4	4	4	4	2	4	1	4	15	4	4	4	3	1	2	2	2	1	1	2	2
1	1	1	1	2	2	2	2	4	4	4	4	4	4	4	4	4	4	5	5	5	2	2	4	4	1	1	2	4	1	1	1	1	2	4	1	1	11	2	2	1	2	1	2	1	2	1	1	2	1
2	2	2	1	2	2	1	2	5	5	5	5	5	4	3	3	4	4	3	3	3	2	2	3	4	3	1	3	4	2	2	3	2	1	4	3	1	15	2	2	2	3	1	1	1	1	1	1	1	1
1	1	2	1	2	1	1	2	4	3	3	3	3	3	4	2	5	3	2	2	2	1	1	2	4	3	1	3	5	1	1	1	1	1	4	1	1	9	1	1	1	2	1	1	1	1	1	1	1	1
2	2	2	1	2	2	1	2	5	5	5	5	5	4	4	4	4	4	1	1	1	1	4	5	4	2	2	1	5	2	2	2	1	2	4	2	1	15	2	2	2	1	1	3	3	3	3	3	3	3
2	1	2	1	3	3	2	2	2	2	2	2	2	1	1	1	3	3	2	2	2	4	4	4	2	4	4	4	3	3	3	3	3	3	4	2	3	14	3	3	4	4	4	4	4	4	4	4	5	5
1	1	2	2	2	1	1	1	3	3	3	3	3	4	2	2	5	4	3	3	3	3	3	3	4	3	3	3	3	3	3	3	3	2	1	3	1	14	2	2	3	2	1	1	1	1	1	1	1	1
2	1	2	1	2	2	2	2	4	3	3	4	3	2	2	2	4	4	4	4	4	4	4	4	4	5	2	4	4	4	3	4	4	1	4	1	1	12	2	2	1	1	1	2	2	2	2	3	2	2
2	2	2	1	2	1	1	2	5	5	5	5	5	5	5	5	5	5	3	3	3	1	1	5	1	1	5	1	1	1	5	1	1	1	4	1	1	12	2	3	2	3	1	1	1	1	1	1	1	1
1	2	2	1	2	2	1	4	4	4	4	4	4	3	3	3	3	3	3	3	3	2	2	3	3	2	3	2	3	2	3	3	2	1	4	2	1	11	2	2	4	4	1	2	3	3	2	2	2	2
2	1	2	2	3	3	1	1	1	2	2	1	2	1	1	1	1	1	2	2	2	4	4	4	3	3	2	3	3	2	2	2	2	2	1	3	1	12	2	2	2	3	1	4	4	4	4	3	4	4
[truncated: 1 more columns]
